# Supplementary material for: In Situ Carbon-Confined MoSe2 Catalyst with Heterojunction for Highly Selective CO2 Hydrogenation to Methanol
Source: Molecules. 2024 May 8;29(10):2186. doi: 10.3390/molecules29102186 (PMC11123706; doi:10.3390/molecules29102186)
Supplement: Supplementary file 1 [file molecules-29-02186-s001.zip]

Archive with 1 entries (1 files):
- molecules-2984566-supplementary.pdf
